# Supplementary material for: Are Polymeric Membranes Truly Sustainable? Life Cycle Assessment Studies of Polymeric Membranes in Post-Combustion CO2 Capture: A Systematic Review
Source: Polymers (Basel). 2026 Apr 1;18(7):868. doi: 10.3390/polym18070868 (PMC13074247; doi:10.3390/polym18070868)
Supplement: Supplementary file 1 [file polymers-18-00868-s001.zip]

Archive with 1 entries (1 files):
- polymers-4233300-supplementary.pdf
